# Supplementary material for: Local cryptic diversity in salinity adaptation mechanisms in the wild outcrossing Brassica fruticulosa
Source: Proc Natl Acad Sci U S A. 2024 Sep 24;121(40):e2407821121. doi: 10.1073/pnas.2407821121 (PMC11459175; doi:10.1073/pnas.2407821121)
Supplement: Supplementary file 6 — Dataset S05 (XLSX) [file pnas.2407821121.sd05.xlsx]

## Sheet: Dataset Info
	Study title:	Local cryptic diversity in salinity adaptation mechanisms in a wild outcrossing Brassica
	Authors:	Silvia Busoms, Ana C. da Silva, Glòria Escolà, Raziyeh Abdilzadeh, Emma Curran, Anita Bollmann-Giolai, Sian Bray, Michael Wilson, Charlotte Poschenrieder, Levi Yant
	Dataset:	Dataset S5
	Description:	Sheet 1: Brassica fruticulosa reference genome assembly metrics
		Sheet 2: Illumina sequencing mean depth of 89 Brassica fruticulosa individuals from 18 populations.
		Sheet 3: Fst ratios of Coastal vs Inland and North vs Central comparisons
		Sheet 4: Tajimas D and Theta stats

## Sheet: BF Assembly 
		BUSCOs	N50 scaffold	Total size	Max scaffold	N75 scaffold	N90 scaffold	Seqs
	Flye assembly	C:97.0%. [S:68.1%,D:28.9%]	332882	505 mb	3811830	138922	46720	5251
	Medaka polishing	C:97.8% [S:68.6%,D:29.2%]	323537	496 mb	3803618	135054	45400	5251
	Pilon polishing	C:98.6%. [S:68.6%,D:30.0%]	322380	495 mb	3794256	134418	45357	5251
	Purge_dups	C:97.7%. [S:87.2%,D:10.5%]	428449	374 mb	3794256	203029	98148	2314
	Post-Blobtools, final assembly	C:97.1%. [S:88.1%,D:9.0%]	470238	351 mb	3794256	232529	132917	1169

## Sheet: Mean depth
	Population	Individual	Mean sequencing depth (read depth in bam)
	BEG	Beg3	12
		Beg4	14
		Beg5	17
		Beg6	19
		Beg7	17
	BLA	Bla1	7
		Bla2	5
		Bla3	5
		Bla4	5
	BRU	Bruc1	20
		Bruc2	20
		Bruc3	20
		Bruc4	19
		Bruc5	16
	ESC	Esc1	7
		Esc2	9
		Esc3	10
		Esc4	6
		Esc5	8
	FUM	Fum1	18
		Fum2	15
		Fum3	18
		Fum4	18
		Fum5	18
	GAR	Gar1	20
		Gar2	20
		Gar3	17
		Gar4	19
		Gar5	22
	LAN	Llan1	17
		Llan2	21
		Llan3	16
		Llan4	7
		Llan5	16
	LOF	Llof1	18
		Llof3	18
		Llof4	15
		Llof6	13
		Llof7	16
	PAL	Pal3	15
		Pal4	20
		Pal5	18
		Pal6	20
		Pal7	16
	PAU	Pau1	11
		Pau2	11
		Pau3	5
		Pau4	4
		Pau5	9
	PIM	PiM1	8
		PiM2	13
		PiM3	10
		PiM4	9
		PiM5	10
	POR	Port4	17
		Port5	18
		Port6	20
		Port7	12
		Port8	11
	ROS	Ros1	10
		Ros2	10
		Ros3	7
		Ros4	10
		Ros5	9
	SCF	Scf1	9
		Scf2	6
		Scf3	7
		Scf4	9
		Scf5	6
	SFG	Sfg1	28
		Sfg2	14
		Sfg3	16
		Sfg4	16
		Sfg5	16
	SOL	Sol2	16
		Sol3	16
		Sol4	6
		Sol5	17
		Sol6	21
	TOR	Tor1	12
		Tor2	7
		Tor3	7
		Tor4	10
		Tor5	15
	TOS	Tos1	6
		Tos2	7
		Tos3	12
		Tos4	7
		Tos5	5
		Average	13

## Sheet: Fst_metrics
	Ecotype	Comparison	unwFst	wFst		unwFst =	unweighted Fst (sum of ratios)
	Coastal	Central vs North	0.003122	0.124949		wFst =	weighted Fst (ratio of sums)
	Inland	Central vs North	0.002810	0.100756
	Metapopulation	Comparison	unwFst	wFst
	North	Coastal vs Inland	0.001932	0.048745
	Central	Coastal vs Inland	0.001261	0.018626

## Sheet: Tajimas D and Theta stats
cluster	ecotype	pop	Watterson's theta	theta pi	Fay & Wu's theta	Tajima's D
C	C	Beg	0.00288377	0.00356016	0.00230601	1.07913
C	C	Bla	0.00295798	0.00362206	0.00230564	1.01746
C	C	Esc	0.00277785	0.00345086	0.00228694	1.10619
C	C	Sfg	0.00318252	0.00381003	0.00235113	0.865368
C	C	Tos	0.00294744	0.00338509	0.00194635	0.595174
C	I	Lof	0.00291381	0.00360139	0.0023719	1.06709
C	I	Pal	0.00316272	0.00379282	0.00236249	0.892195
C	I	Sol	0.00307899	0.0038319	0.00250838	1.14924
C	I	Tor	0.00324424	0.0038913	0.00244598	0.890802
N	C	Lan	0.00253374	0.00317231	0.00215711	1.1329
N	C	Por	0.00234302	0.00290999	0.00200842	1.11236
N	C	Ros	0.00234131	0.00295958	0.00207577	1.14341
N	I	Fum	0.00237168	0.00303644	0.00212507	1.27939
N	I	Pau	0.00252422	0.00317808	0.00215768	1.13273
N	I	PiM	0.00254777	0.00321217	0.00220214	1.1634
S	C	Gar	0.0029914	0.00370892	0.00242302	1.12033
S	I	Bru	0.00275733	0.00351064	0.00238207	1.29407
S	I	Scf	0.00251075	0.00327297	0.00236415	1.41231
